# Supplementary material for: Multimodal MRI Evaluation of the MitoPark Mouse Model of Parkinson’s Disease
Source: PLoS One. 2016 Mar 22;11(3):e0151884. doi: 10.1371/journal.pone.0151884 (PMC4803323; doi:10.1371/journal.pone.0151884)
Supplement: S1 Dataset — (XLS) [file pone.0151884.s001.xls]

## Sheet: Animal Weights
Group	Weight (g)
MitoPark	23
MitoPark	17
MitoPark	19
MitoPark	16
MitoPark	19
MitoPark	21
Control	28
Control	32
Control	27
Control	29
Control	29
Control	31
Control	33
Control	32
Control	27

## Sheet: Figure 1
Group	Ventricular Volume (mm^3)	Brain Volume (mm^3)
MitoPark	34.92	285.013
MitoPark	42.72	259.686
MitoPark	34.68	267.88
MitoPark	34	247.182
MitoPark	45.72	258.2
MitoPark	38.96	256.218
Control	33.88	282.246
Control	32.16	306.304
Control	26.6	287.893
Control	33.32	313.188
Control	28.28	286.497
Control	33.68	290.717
Control	36.32	287.202
Control	33.92	289.991
Control	34.72	285.099

## Sheet: Figure 3
Fractional Anisotropy
Group	Corpus Callosum	Substantia Nigra
MitoPark	0.39025	0.325403
MitoPark	0.379391	0.36012
MitoPark	0.395895	0.356044
MitoPark	0.415271	0.365515
MitoPark	0.39457	0.360596
MitoPark	0.352706	0.352912
Control	0.434449	0.372454
Control	0.438889	0.375246
Control	0.458322	0.393227
Control	0.437795	0.367606
Control	0.463722	0.365278
Control	0.455706	0.375082
Control	0.46536	0.349014
Control	0.456309	0.360518
Control	0.451885	0.364627

## Sheet: Figure 4
Group	Horizontal Activities (Beam breaks/10 min)	Vertical Activities (Beam breaks/10 min)
MitoPark	60.2	17
MitoPark	84.16	19
MitoPark	87.83	19.67
MitoPark	91.83	12.67
MitoPark	68.3	16.7
MitoPark	81.17	17.2
MitoPark	88	15.5
MitoPark	84.17	15
Control	532.17	145.5
Control	248.5	97.33
Control	184.5	49
Control	195.17	58.17
Control	340.33	92.5
Control	327.67	95.83
Control	265.5	71.33
Control	330.17	116.5
Control	373	120
Control	240	68
Control	248	82.83
Control	375.67	93.33
Control	351.17	95.33

## Sheet: Figure 5
	Novel Object Recognition Test	Tail Suspension Test
Group	(% of time exploring novel object)	Immobility Time (s)
MitoPark	33.084	205.764
MitoPark	38.7492	253.41
MitoPark	44.7233	173.64
MitoPark	37.0987	287.88
MitoPark	40.7666	244.518
MitoPark		196.488
Control	64.8926	65.571
Control	65.1476	50.319
Control	61.4496	71.397
Control	65.1741	84.789
Control	67.5871	31.689
Control	65.6583	40.095
Control	65.2863	119.934
Control	57.4542	103.731
Control	59.6415	69.912
Control	61.8883	122.094

## Sheet: Table 1
T2* (ms)
Group	Substantia Nigra	Striatum	Thalamus	Motor Cortex	Somatosensory	Visual Cortex	Hippocampus
MitoPark	33.1383	40.4093	39.4369	41.9574	41.4945		47.5154
MitoPark	33.4553	38.41	36.1334	39.4813	39.8934		42.675
MitoPark
MitoPark	33.5486	40.4865	38.5187		40.9034		43.9371
MitoPark	27.1737	34.1343	30.147	31.9162	35.6233		34.9515
MitoPark	34.6617	38.8311		40.0791	32.865
Control
Control	40.082	41.5565	37.1877	40.2076			50.2977
Control	39.162	39.4762	36.3006		34.6912
Control	42.1705	46.2943	41.4144	43.612	41.8268		44.1362
Control	36.2953	44.1636	39.3746	44.548	44.9249		46.6121
Control	37.0945	44.3909	37.5572	40.6504	41.5033		41.3714
Control
Control	39.1623	42.109	39.5549	40.8717	39.2102		52.6036
Control
ADC (mm^2/s)
Group	Substantia Nigra	Striatum	Thalamus	Motor Cortex	Somatosensory	Visual Cortex	Hippocampus
MitoPark	0.000718514	0.000692352	0.000697996	0.000760171	0.000696608	0.000784216	0.000779274
MitoPark	0.000713243	0.000671726	0.000699087	0.000747397	0.000682178	0.000723051	0.000804694
MitoPark	0.000743902	0.000697479	0.000717826	0.000745854	0.00070799	0.000691804	0.000757692
MitoPark	0.000721508	0.000692046	0.000715032	0.000715034	0.000689558	0.000721094	0.000833077
MitoPark	0.000716672	0.000672598	0.000701923	0.000741315	0.000692204	0.000725349	0.000865625
MitoPark	0.000718476	0.000688455	0.000718844	0.000703565	0.000683823	0.000715932	0.000803022
Control	0.000761526	0.000732394	0.000769574	0.00077224	0.00077739	0.000806635	0.000826224
Control	0.000757159	0.000713626	0.000734389	0.000769677	0.000727154	0.000760919	0.000824446
Control	0.000719823	0.000682916	0.000712307	0.00075778	0.0007171	0.000750037	0.000732572
Control	0.00074664	0.000724398	0.000745725	0.000797646	0.000737825	0.00080719	0.000797343
Control	0.000733587	0.000691382	0.000723643	0.000751753	0.000708967	0.000724874	0.000746304
Control	0.000737972	0.000697274	0.000727616	0.000748888	0.0007283	0.000763305	0.000787242
Control	0.000758702	0.000728249	0.000759715	0.000777404	0.000732583	0.000677727	0.000859315
Control	0.000726714	0.000693938	0.000735454	0.000789197	0.000725604	0.00073215	0.000967323
Control	0.00072511	0.000685492	0.000717	0.000798885	0.000732145	0.000826943	0.000825718
CBF (ml/g/min)
Group	Substantia Nigra	Striatum	Thalamus	Motor Cortex	Somatosensory	Visual Cortex	Hippocampus
MitoPark	0.721041	0.884867	1.08045	0.799673	0.780234	0.772185	0.675673
MitoPark	1.00336	0.711805	0.800205	0.792079	0.946911	0.95869	0.667591
MitoPark	1.13852	1.00256	1.1577	0.996174	1.2768	1.2283	0.886542
MitoPark	1.09983	0.955768	1.19439	0.901119	0.787377	0.650565	0.857567
MitoPark	0.870474	0.854051	1.15738	1.08365	1.14612	0.810638	0.515983
MitoPark	0.649007	0.785139	0.697893	0.633889	0.502889	0.763062	0.57121
Control	1.10838	1.02171	1.09179	0.840015	0.791618	0.946072	0.786925
Control	1.02258	0.982004	1.15901	0.852844	0.994416	0.931724	0.768475
Control	0.955234	0.862971	1.25466	1.09174	0.950324	0.794203	0.836562
Control	1.09445	1.15024	1.34896	1.16829	1.22749	1.17515	1.02561
Control	1.12089	1.06712	1.29125	1.1684	1.04539	1.00832	0.935867
Control	0.91133	0.859125	0.980738	0.892088	0.912788	0.971226	0.711505
Control	0.796995	0.768214	0.993084	1.06024	0.989856	0.712726	0.616152
Control	1.22131	1.18183	1.16655	1.12292	0.8714	0.91779	0.730505
Control	1.07548	1.05278	1.15	1.33782	1.03216	1.09194	0.835602
